# Supplementary material for: Carbon Dots/Iron Oxide Nanoparticles with Tuneable Composition and Properties
Source: Nanomaterials (Basel). 2022 Feb 17;12(4):674. doi: 10.3390/nano12040674 (PMC8875257; doi:10.3390/nano12040674)
Supplement: Supplementary file 1 [file nanomaterials-12-00674-s001.zip]

Archive with 1 entries (1 files):
- nanomaterials-1566340-supplementary.pdf
